# Supplementary material for: Identification of Two New Isolates of Chilli veinal mottle virus From Different Regions in China: Molecular Diversity, Phylogenetic and Recombination Analysis
Source: Front Microbiol. 2020 Dec 23;11:616171. doi: 10.3389/fmicb.2020.616171 (PMC7785935; doi:10.3389/fmicb.2020.616171)
Supplement: Supplementary file 4 [file Table_4.xlsx]

## Sheet: Sheet1
Supplemental table 4 Nucleotide sequence similarity and divergence for the 16 ChiVMV isolates based on their full genome sequences.
Percent Similarity in upper triangle
Percent Divergence in lower triangle
	KU987835.1_GD	KR296797.1_HN	JX088636.1_YN-tobacco	GQ981316.1_Wenchang	AJ972878.1_Ca	KC711055.1_Yp8	KC711056.1_Pp4	GU170808.1_Ch-War	GU170807.1_Ch-Jal	AM909717.1_Korea	MN207122.1_PK	MK405594.1_SichuanLuzhou	NC_005778.1	LN832362.1_hn	MT782116_GX	MT974520_YN	LC438545.1_PVMV_OKP41
KU987835.1_GD	***	94.1	79	96.8	93.9	81.6	81.7	85.2	85.5	94.1	88.6	81.6	85.9	94	92.5	81.9	67.4	KU987835.1_GD
KR296797.1_HN	6.1	***	78.9	93.8	97.4	81.1	81.1	84.7	85	97.7	88.6	81	85.7	99	92	81.5	67.1	KR296797.1_HN
JX088636.1_YN-tobacco	25.3	25.2	***	78.9	78.5	83.1	83.1	78.5	78.4	78.6	79.9	83	78.1	79.1	79	82.6	67.6	JX088636.1_YN-tobacco
GQ981316.1_Wenchang	3.2	6.5	25.4	***	93.6	81.5	81.6	85.2	85.5	93.9	88.5	81.5	85.8	93.7	92.6	81.9	67.3	GQ981316.1_Wenchang
AJ972878.1_Ca	6.2	2.4	25.7	6.6	***	80.9	81	84.9	85.2	99.4	88.8	80.9	86	97.5	92.1	81.3	67.1	AJ972878.1_Ca
KC711055.1_Yp8	21.6	22.2	19.8	21.7	22.3	***	98.7	81.7	81.8	81.1	84.4	98.6	80.8	81.2	81.7	89.8	68	KC711055.1_Yp8
KC711056.1_Pp4	21.5	22	19.8	21.6	22.2	1.2	***	81.7	81.9	81.1	84.4	98.3	80.8	81.2	81.8	89.6	68.1	KC711056.1_Pp4
GU170808.1_Ch-War	16.9	17.6	25.7	16.9	17.3	21.1	21.2	***	97	84.9	94.1	81.8	84	84.8	85.2	82.2	67.2	GU170808.1_Ch-War
GU170807.1_Ch-Jal	16.4	17.2	25.8	16.5	16.9	21	21	3.1	***	85.2	95.5	81.9	84.2	85.1	85.4	82.2	67.3	GU170807.1_Ch-Jal
AM909717.1_Korea	6	2.2	25.6	6.3	0.5	22.1	22	17.3	16.9	***	88.8	81.1	85.9	97.7	92.2	81.4	67.2	AM909717.1_Korea
MN207122.1_PK	12.5	12.5	23.6	12.7	12.3	17.5	17.5	6.1	4.7	12.3	***	84.3	85.6	88.7	88.1	83.4	68	MN207122.1_PK
MK405594.1_SichuanLuzhou	21.9	22.5	19.7	22.1	22.6	1.3	1.5	21.3	21.2	22.4	17.9	***	80.7	81.1	81.7	89.7	68	MK405594.1_SichuanLuzhou
NC_005778.1	15.8	16.1	26.1	16.1	15.9	22.3	22.3	18.5	18.1	15.9	16.3	22.8	***	85.9	85.7	80.6	67.3	NC_005778.1
LN832362.1_hn	6.2	0.7	25	6.5	2.2	22.1	21.9	17.3	16.9	2	12.3	22.4	15.8	***	92.1	81.5	67.2	LN832362.1_hn
MT782116_GX	8	8.5	25.1	7.9	8.2	21.4	21.1	16.8	16.5	8.2	13	21.6	16	8.3	***	81.8	67.4	MT782116_GX
MT974520_YN	21.1	21.5	20.3	21.2	21.8	11.1	11.3	20.5	20.6	21.8	18.8	11.2	22.8	21.5	21.3	***	68	MT974520_YN
LC438545.1_PVMV_OKP41	42.9	43.2	42.6	43	43.2	42	41.8	42.9	42.8	43	41.6	41.7	42.9	42.9	42.9	42.2	***	LC438545.1_PVMV_OKP41
	KU987835.1_GD	KR296797.1_HN	JX088636.1_YN-tobacco	GQ981316.1_Wenchang	AJ972878.1_Ca	KC711055.1_Yp8	KC711056.1_Pp4	GU170808.1_Ch-War	GU170807.1_Ch-Jal	AM909717.1_Korea	MN207122.1_PK	MK405594.1_SichuanLuzhou	NC_005778.1	LN832362.1_hn	MT782116_GX	MT974520_YN	LC438545.1_PVMV_OKP41
The values were calculated by DNAStar.
